# Supplementary material for: Skipping Breakfast and Lunch, as Well as Reducing Milk and Dairy Intake, Is Associated with Depressive Symptoms in Pregnant Adolescents
Source: Nutrients. 2026 Feb 22;18(4):704. doi: 10.3390/nu18040704 (PMC12943198; doi:10.3390/nu18040704)
Supplement: Supplementary file 1 [file nutrients-18-00704-s001.zip]

Archive with 1 entries (1 files):
- nutrients-4133656-supplementary.pdf
